# Supplementary material for: Association of Twelve Candidate Gene Polymorphisms with the Intramuscular Fat Content and Average Backfat Thickness of Chinese Suhuai Pigs
Source: Animals (Basel). 2019 Oct 23;9(11):858. doi: 10.3390/ani9110858 (PMC6912197; doi:10.3390/ani9110858)
Supplement: Supplementary file 1 [file animals-09-00858-s001.zip]

Archive with 3 entries (3 files):
- Figure 1. The cultivation process of Suhuai pig.jpg
- Figure 2. Statistical analysis of the IMF content and ABT of Suhuai pigs.tif
- Supplementary Materials.docx
